# Supplementary material for: Characterization of a Novel GATA4 Missense Variant p.Gly303Trp in a Family with Septal Heart Defects and Pulmonary Stenosis
Source: Int J Mol Sci. 2025 May 21;26(10):4931. doi: 10.3390/ijms26104931 (PMC12112125; doi:10.3390/ijms26104931)
Supplement: Supplementary file 1 [file ijms-26-04931-s001.zip]

Archive with 1 entries (1 files):
- ijms-3622256-supplementary.pdf
